# Supplementary material for: Parenteral Nutrition in the Pediatric Oncologic Population: Are There Any Sex Differences?
Source: Nutrients. 2023 Aug 31;15(17):3822. doi: 10.3390/nu15173822 (PMC10490019; doi:10.3390/nu15173822)
Supplement: Supplementary file 1 [file nutrients-15-03822-s001.zip]

Archive with 1 entries (1 files):
- nutrients-2534248-supplementary.pdf
